# Supplementary material for: Metabolic Dysfunction-Associated Steatotic Liver Disease in a Dish: Human Precision-Cut Liver Slices as a Platform for Drug Screening and Interventions
Source: Nutrients. 2024 Feb 23;16(5):626. doi: 10.3390/nu16050626 (PMC10934612; doi:10.3390/nu16050626)
Supplement: Supplementary file 1 [file nutrients-16-00626-s001.zip]

Archive with 6 entries (6 files):
- Figure S1.pdf
- Figure S2.pdf
- Table S1.pdf
- Table S2.xlsx
- Table S3.xlsx
- Table S4.xlsx
