# Supplementary material for: Metabolic Dysfunction-Associated Steatotic Liver Disease in a Dish: Human Precision-Cut Liver Slices as a Platform for Drug Screening and Interventions
Source: Nutrients. 2024 Feb 23;16(5):626. doi: 10.3390/nu16050626 (PMC10934612; doi:10.3390/nu16050626)
Supplement: Supplementary file 1 [file nutrients-16-00626-s001.zip › Table S2.xlsx]

## Sheet: up DEGs
Table S2: Overrepresented analysis results on up-regulated genes in WEGG compared to 0-hour groups
WEGG 24h vs 0h Up-regulated DEGs
source	term_name	term_id	adjusted_p_value	term_size	intersection_size
GO:BP	cell migration	GO:0016477	4.42885e-50	1475	215
GO:BP	multicellular organismal process	GO:0032501	4.90282e-46	7648	580
GO:BP	anatomical structure morphogenesis	GO:0009653	6.18355e-46	2683	296
GO:BP	anatomical structure formation involved in morphogenesis	GO:0048646	6.18355e-46	1172	182
GO:BP	anatomical structure development	GO:0048856	7.98438e-46	5862	486
GO:BP	locomotion	GO:0040011	9.13138e-46	1225	186
GO:BP	cell motility	GO:0048870	1.54843e-45	1676	222
GO:BP	tube development	GO:0035295	2.24164e-45	1084	173
GO:BP	vasculature development	GO:0001944	4.72811e-45	736	140
GO:BP	blood vessel development	GO:0001568	2.76612e-44	707	136
KEGG	Pathways in cancer	KEGG:05200	1.00832e-08	529	71
KEGG	Focal adhesion	KEGG:04510	8.43679e-08	202	37
KEGG	ECM-receptor interaction	KEGG:04512	9.39351e-08	88	23
KEGG	PI3K-Akt signaling pathway	KEGG:04151	1.27149e-06	353	49
KEGG	Rheumatoid arthritis	KEGG:05323	1.77473e-06	88	21
KEGG	Viral protein interaction with cytokine and cytokine receptor	KEGG:04061	2.2764e-06	98	22
KEGG	Proteoglycans in cancer	KEGG:05205	5.62182e-06	205	33
KEGG	TNF signaling pathway	KEGG:04668	2.16299e-05	113	22
KEGG	Cytokine-cytokine receptor interaction	KEGG:04060	2.16299e-05	293	40
KEGG	Hypertrophic cardiomyopathy	KEGG:05410	3.14009e-05	90	19
REAC	Extracellular matrix organization	REAC:R-HSA-1474244	1.48057e-17	297	66
REAC	Signal Transduction	REAC:R-HSA-162582	9.64242e-14	2546	248
REAC	Integrin cell surface interactions	REAC:R-HSA-216083	4.8295e-08	84	24
REAC	Assembly of collagen fibrils and other multimeric structures	REAC:R-HSA-2022090	6.09959e-08	60	20
REAC	Interleukin-10 signaling	REAC:R-HSA-6783783	1.21402e-07	45	17
REAC	Elastic fibre formation	REAC:R-HSA-1566948	4.30676e-07	43	16
REAC	Collagen formation	REAC:R-HSA-1474290	4.48484e-07	89	23
REAC	Cytokine Signaling in Immune system	REAC:R-HSA-1280215	8.19637e-07	719	84
REAC	Laminin interactions	REAC:R-HSA-3000157	1.0698e-06	30	13
REAC	Signaling by Receptor Tyrosine Kinases	REAC:R-HSA-9006934	2.49062e-06	505	64
WP	Neovascularisation processes	WP:WP4331	1.1087e-10	37	19
WP	Pleural mesothelioma	WP:WP5087	1.29815e-08	436	67
WP	Burn wound healing	WP:WP5055	2.77357e-08	113	29
WP	Overview of proinflammatory and profibrotic mediators	WP:WP5095	1.76417e-06	127	28
WP	Focal adhesion: PI3K-Akt-mTOR-signaling pathway	WP:WP3932	7.54051e-06	301	46
WP	Focal adhesion	WP:WP306	7.54051e-06	198	35
WP	IL-18 signaling pathway	WP:WP4754	1.90413e-05	273	42
WP	Photodynamic therapy-induced HIF-1 survival signaling	WP:WP3614	2.65673e-05	37	13
WP	Prostaglandin signaling	WP:WP5088	4.06352e-05	33	12
WP	PI3K-Akt signaling pathway	WP:WP4172	4.06352e-05	336	47
WEGG 48h vs 0h Up-regulated DEGs
source	term_name	term_id	adjusted_p_value	term_size	intersection_size
GO:BP	cell adhesion	GO:0007155	2.17638e-58	1504	264
GO:BP	system development	GO:0048731	3.28866e-58	3951	475
GO:BP	anatomical structure morphogenesis	GO:0009653	3.09273e-57	2683	370
GO:BP	cell migration	GO:0016477	6.16292e-56	1475	256
GO:BP	multicellular organismal process	GO:0032501	7.3333e-56	7648	724
GO:BP	anatomical structure development	GO:0048856	7.3333e-56	5862	607
GO:BP	multicellular organism development	GO:0007275	8.13801e-56	4610	518
GO:BP	developmental process	GO:0032502	7.8424e-54	6414	639
GO:BP	tube development	GO:0035295	7.84595e-54	1084	211
GO:BP	vasculature development	GO:0001944	1.97797e-53	736	170
KEGG	ECM-receptor interaction	KEGG:04512	7.19881e-14	88	33
KEGG	Focal adhesion	KEGG:04510	4.16872e-10	202	45
KEGG	PI3K-Akt signaling pathway	KEGG:04151	9.79737e-08	353	58
KEGG	Hypertrophic cardiomyopathy	KEGG:05410	1.37292e-07	90	25
KEGG	Pathways in cancer	KEGG:05200	1.94447e-07	529	75
KEGG	Dilated cardiomyopathy	KEGG:05414	3.11982e-07	95	25
KEGG	Human papillomavirus infection	KEGG:05165	5.86874e-07	331	53
KEGG	Proteoglycans in cancer	KEGG:05205	1.29231e-06	205	38
KEGG	Platelet activation	KEGG:04611	4.00047e-06	124	27
KEGG	Phospholipase D signaling pathway	KEGG:04072	1.16118e-05	147	29
REAC	Extracellular matrix organization	REAC:R-HSA-1474244	1.21915e-27	297	88
REAC	Signal Transduction	REAC:R-HSA-162582	1.97832e-16	2546	301
REAC	Integrin cell surface interactions	REAC:R-HSA-216083	1.43764e-14	84	34
REAC	Assembly of collagen fibrils and other multimeric structures	REAC:R-HSA-2022090	6.54774e-13	60	27
REAC	Degradation of the extracellular matrix	REAC:R-HSA-1474228	6.54774e-13	140	42
REAC	Collagen formation	REAC:R-HSA-1474290	3.35938e-12	89	32
REAC	Collagen degradation	REAC:R-HSA-1442490	3.35938e-12	64	27
REAC	ECM proteoglycans	REAC:R-HSA-3000178	3.84294e-11	75	28
REAC	Elastic fibre formation	REAC:R-HSA-1566948	7.22136e-10	43	20
REAC	Non-integrin membrane-ECM interactions	REAC:R-HSA-3000171	9.84999e-10	58	23
WP	Neovascularisation processes	WP:WP4331	6.47094e-09	37	19
WP	Burn wound healing	WP:WP5055	4.52885e-07	113	31
WP	Focal adhesion	WP:WP306	6.60443e-07	198	43
WP	Focal adhesion: PI3K-Akt-mTOR-signaling pathway	WP:WP3932	2.37917e-06	301	55
WP	Pleural mesothelioma	WP:WP5087	2.37917e-06	436	71
WP	IL-18 signaling pathway	WP:WP4754	6.90831e-06	273	50
WP	PI3K-Akt signaling pathway	WP:WP4172	2.67995e-05	336	56
WP	T cell modulation in pancreatic cancer	WP:WP5078	3.25051e-05	46	16
WP	Immune infiltration in pancreatic cancer	WP:WP5285	9.90998e-05	39	14
WP	Matrix metalloproteinases	WP:WP129	0.000133969	30	12
WEGG 72h vs 0h Up-regulated DEGs
source	term_name	term_id	adjusted_p_value	term_size	intersection_size
GO:BP	signaling	GO:0023052	8.79698e-61	6396	693
GO:BP	cell communication	GO:0007154	1.0461e-58	6495	694
GO:BP	multicellular organismal process	GO:0032501	1.0461e-58	7648	774
GO:BP	cell adhesion	GO:0007155	3.03855e-58	1504	274
GO:BP	cell migration	GO:0016477	8.15858e-58	1475	270
GO:BP	anatomical structure morphogenesis	GO:0009653	1.1826e-56	2683	386
GO:BP	system development	GO:0048731	7.4153e-56	3951	493
GO:BP	anatomical structure development	GO:0048856	1.03746e-55	5862	640
GO:BP	tube development	GO:0035295	3.99502e-54	1084	220
GO:BP	cell surface receptor signaling pathway	GO:0007166	1.6687e-53	2783	388
KEGG	ECM-receptor interaction	KEGG:04512	4.50005e-14	88	35
KEGG	Focal adhesion	KEGG:04510	2.02209e-09	202	47
KEGG	Pathways in cancer	KEGG:05200	1.97334e-08	529	85
KEGG	Dilated cardiomyopathy	KEGG:05414	2.5866e-07	95	27
KEGG	Hypertrophic cardiomyopathy	KEGG:05410	2.76759e-07	90	26
KEGG	Platelet activation	KEGG:04611	3.64769e-07	124	31
KEGG	PI3K-Akt signaling pathway	KEGG:04151	6.1399e-07	353	60
KEGG	Human papillomavirus infection	KEGG:05165	7.84416e-07	331	57
KEGG	Leukocyte transendothelial migration	KEGG:04670	7.65039e-06	114	27
KEGG	Proteoglycans in cancer	KEGG:05205	8.6026e-06	205	39
REAC	Extracellular matrix organization	REAC:R-HSA-1474244	1.55555e-31	297	97
REAC	Integrin cell surface interactions	REAC:R-HSA-216083	5.26145e-18	84	39
REAC	Signal Transduction	REAC:R-HSA-162582	3.20728e-16	2546	321
REAC	Collagen degradation	REAC:R-HSA-1442490	6.11245e-14	64	30
REAC	Degradation of the extracellular matrix	REAC:R-HSA-1474228	7.38749e-14	140	45
REAC	Assembly of collagen fibrils and other multimeric structures	REAC:R-HSA-2022090	4.82278e-13	60	28
REAC	Collagen formation	REAC:R-HSA-1474290	7.03412e-13	89	34
REAC	ECM proteoglycans	REAC:R-HSA-3000178	4.61832e-11	75	29
REAC	Elastic fibre formation	REAC:R-HSA-1566948	3.46355e-10	43	21
REAC	Hemostasis	REAC:R-HSA-109582	2.3517e-08	672	103
WP	TYROBP causal network in microglia	WP:WP3945	7.01334e-09	60	25
WP	Neovascularisation processes	WP:WP4331	1.19551e-08	37	19
WP	Pleural mesothelioma	WP:WP5087	2.5665e-07	436	78
WP	Focal adhesion: PI3K-Akt-mTOR-signaling pathway	WP:WP3932	2.69883e-07	301	60
WP	Focal adhesion	WP:WP306	3.76865e-07	198	45
WP	Burn wound healing	WP:WP5055	8.96461e-07	113	31
WP	Prostaglandin synthesis and regulation	WP:WP98	1.74193e-06	45	18
WP	Hippo-Merlin signaling dysregulation	WP:WP4541	1.15173e-05	120	30
WP	Epithelial to mesenchymal transition in colorectal cancer	WP:WP4239	1.26012e-05	161	36
WP	Matrix metalloproteinases	WP:WP129	3.91274e-05	30	13
WEGG 96h vs 0h Up-regulated DEGs
source	term_name	term_id	adjusted_p_value	term_size	intersection_size
GO:BP	cell adhesion	GO:0007155	7.62125e-62	1504	284
GO:BP	signaling	GO:0023052	7.62125e-62	6396	706
GO:BP	cell migration	GO:0016477	7.62125e-62	1475	281
GO:BP	cell communication	GO:0007154	2.28862e-59	6495	707
GO:BP	multicellular organismal process	GO:0032501	3.28451e-59	7648	788
GO:BP	cell motility	GO:0048870	2.62776e-57	1676	294
GO:BP	anatomical structure development	GO:0048856	3.39469e-56	5862	652
GO:BP	response to stimulus	GO:0050896	2.48698e-54	8955	863
GO:BP	cell surface receptor signaling pathway	GO:0007166	4.55283e-54	2783	395
GO:BP	developmental process	GO:0032502	1.14647e-53	6414	686
KEGG	ECM-receptor interaction	KEGG:04512	6.39143e-13	88	34
KEGG	Focal adhesion	KEGG:04510	1.4545e-08	202	46
KEGG	Pathways in cancer	KEGG:05200	1.26198e-07	529	84
KEGG	Platelet activation	KEGG:04611	8.75955e-07	124	31
KEGG	Dilated cardiomyopathy	KEGG:05414	1.45865e-06	95	26
KEGG	Hypertrophic cardiomyopathy	KEGG:05410	1.63808e-06	90	25
KEGG	PI3K-Akt signaling pathway	KEGG:04151	3.12318e-06	353	59
KEGG	Cell adhesion molecules	KEGG:04514	6.17518e-06	153	33
KEGG	Chemokine signaling pathway	KEGG:04062	6.17518e-06	190	38
KEGG	Leukocyte transendothelial migration	KEGG:04670	1.02687e-05	114	27
REAC	Extracellular matrix organization	REAC:R-HSA-1474244	2.42943e-32	297	99
REAC	Signal Transduction	REAC:R-HSA-162582	4.06382e-15	2546	323
REAC	Integrin cell surface interactions	REAC:R-HSA-216083	5.73734e-15	84	36
REAC	ECM proteoglycans	REAC:R-HSA-3000178	2.70364e-12	75	31
REAC	Assembly of collagen fibrils and other multimeric structures	REAC:R-HSA-2022090	9.43322e-12	60	27
REAC	Collagen formation	REAC:R-HSA-1474290	1.04583e-11	89	33
REAC	Degradation of the extracellular matrix	REAC:R-HSA-1474228	1.60074e-11	140	42
REAC	Collagen degradation	REAC:R-HSA-1442490	4.0896e-11	64	27
REAC	Elastic fibre formation	REAC:R-HSA-1566948	4.60216e-11	43	22
REAC	Non-integrin membrane-ECM interactions	REAC:R-HSA-3000171	1.16902e-09	58	24
WP	TYROBP causal network in microglia	WP:WP3945	1.64282e-11	60	28
WP	Pleural mesothelioma	WP:WP5087	2.88963e-06	436	76
WP	Focal adhesion	WP:WP306	2.88963e-06	198	44
WP	Prostaglandin synthesis and regulation	WP:WP98	2.96962e-06	45	18
WP	Focal adhesion: PI3K-Akt-mTOR-signaling pathway	WP:WP3932	2.96962e-06	301	58
WP	Burn wound healing	WP:WP5055	4.73277e-06	113	30
WP	Neovascularisation processes	WP:WP4331	2.57791e-05	37	15
WP	T cell modulation in pancreatic cancer	WP:WP5078	0.000105542	46	16
WP	Hippo-Merlin signaling dysregulation	WP:WP4541	0.000153814	120	28
WP	Prostaglandin signaling	WP:WP5088	0.00016705	33	13
