# Supplementary material for: Metabolic Dysfunction-Associated Steatotic Liver Disease in a Dish: Human Precision-Cut Liver Slices as a Platform for Drug Screening and Interventions
Source: Nutrients. 2024 Feb 23;16(5):626. doi: 10.3390/nu16050626 (PMC10934612; doi:10.3390/nu16050626)
Supplement: Supplementary file 1 [file nutrients-16-00626-s001.zip › Table S3.xlsx]

## Sheet: Sheet1
Table S3: Overrepresented analysis results on down-regulated genes in WEGG compared to 0-hour groups
WEGG 24h vs 0h Down-regulated DEGs
source	term_name	term_id	adjusted_p_value	term_size	intersection_size
GO:BP	organic acid metabolic process	GO:0006082	5.74645e-113	976	259
GO:BP	oxoacid metabolic process	GO:0043436	4.08717e-112	970	257
GO:BP	carboxylic acid metabolic process	GO:0019752	2.64934e-109	948	251
GO:BP	small molecule metabolic process	GO:0044281	4.94758e-106	1846	344
GO:BP	organic acid catabolic process	GO:0016054	1.56682e-77	254	116
GO:BP	carboxylic acid catabolic process	GO:0046395	1.56682e-77	254	116
GO:BP	monocarboxylic acid metabolic process	GO:0032787	1.93389e-75	625	172
GO:BP	small molecule catabolic process	GO:0044282	3.79832e-75	379	136
GO:BP	lipid metabolic process	GO:0006629	1.96563e-60	1406	237
GO:BP	fatty acid metabolic process	GO:0006631	4.86675e-50	396	113
KEGG	Metabolic pathways	KEGG:01100	4.95893e-49	1532	283
KEGG	Drug metabolism - cytochrome P450	KEGG:00982	3.92501e-21	68	37
KEGG	Valine, leucine and isoleucine degradation	KEGG:00280	2.88569e-18	48	29
KEGG	Complement and coagulation cascades	KEGG:04610	6.86478e-18	86	38
KEGG	Retinol metabolism	KEGG:00830	4.22045e-17	68	33
KEGG	Metabolism of xenobiotics by cytochrome P450	KEGG:00980	9.10909e-17	74	34
KEGG	Glycine, serine and threonine metabolism	KEGG:00260	1.31832e-15	39	24
KEGG	Tryptophan metabolism	KEGG:00380	5.95686e-15	41	24
KEGG	Peroxisome	KEGG:04146	1.50022e-14	81	33
KEGG	Chemical carcinogenesis - DNA adducts	KEGG:05204	1.50022e-14	67	30
REAC	Metabolism	REAC:R-HSA-1430728	2.8877e-72	2072	369
REAC	Biological oxidations	REAC:R-HSA-211859	3.23813e-32	215	78
REAC	Metabolism of amino acids and derivatives	REAC:R-HSA-71291	8.39248e-25	370	93
REAC	Phase I - Functionalization of compounds	REAC:R-HSA-211945	5.01228e-21	103	44
REAC	Drug ADME	REAC:R-HSA-9748784	2.41256e-19	107	43
REAC	Fatty acid metabolism	REAC:R-HSA-8978868	8.15607e-18	173	53
REAC	Aspirin ADME	REAC:R-HSA-9749641	9.62052e-16	43	25
REAC	Metabolism of lipids	REAC:R-HSA-556833	2.48703e-15	732	119
REAC	Metabolism of vitamins and cofactors	REAC:R-HSA-196854	6.63034e-13	186	48
REAC	Peroxisomal protein import	REAC:R-HSA-9033241	1.73029e-11	60	25
WP	Nuclear receptors meta-pathway	WP:WP2882	3.09096e-16	313	76
WP	Amino acid metabolism	WP:WP3925	3.51273e-15	91	37
WP	Metabolic Epileptic Disorders	WP:WP5355	1.43969e-13	91	35
WP	Metapathway biotransformation Phase I and II	WP:WP702	6.04071e-13	182	50
WP	Fatty acid omega-oxidation	WP:WP206	5.58909e-11	15	13
WP	Complement and coagulation cascades	WP:WP558	5.58909e-11	58	25
WP	Tryptophan metabolism	WP:WP465	1.26953e-10	31	18
WP	Trans-sulfuration, one-carbon metabolism and related pathways	WP:WP2525	1.59226e-10	66	26
WP	Pregnane X receptor pathway	WP:WP2876	2.08779e-10	32	18
WP	Disorders of bile acid synthesis and biliary transport	WP:WP5176	3.05203e-10	29	17
WEGG 48h vs 0h Down-regulated DEGs
source	term_name	term_id	adjusted_p_value	term_size	intersection_size
GO:BP	small molecule metabolic process	GO:0044281	1.69357e-125	1846	366
GO:BP	organic acid metabolic process	GO:0006082	6.47349e-123	976	267
GO:BP	oxoacid metabolic process	GO:0043436	6.64207e-122	970	265
GO:BP	carboxylic acid metabolic process	GO:0019752	5.82673e-119	948	259
GO:BP	organic acid catabolic process	GO:0016054	3.12637e-82	254	119
GO:BP	carboxylic acid catabolic process	GO:0046395	3.12637e-82	254	119
GO:BP	small molecule catabolic process	GO:0044282	1.6743e-80	379	140
GO:BP	monocarboxylic acid metabolic process	GO:0032787	1.36903e-79	625	175
GO:BP	lipid metabolic process	GO:0006629	1.57781e-69	1406	248
GO:BP	cellular catabolic process	GO:0044248	1.30082e-57	1527	241
KEGG	Metabolic pathways	KEGG:01100	5.67292e-63	1532	302
KEGG	Valine, leucine and isoleucine degradation	KEGG:00280	1.27215e-19	48	30
KEGG	Drug metabolism - cytochrome P450	KEGG:00982	2.49912e-19	68	35
KEGG	Metabolism of xenobiotics by cytochrome P450	KEGG:00980	6.75326e-18	74	35
KEGG	Fatty acid degradation	KEGG:00071	9.57248e-17	43	26
KEGG	Chemical carcinogenesis - DNA adducts	KEGG:05204	1.22093e-16	67	32
KEGG	Tryptophan metabolism	KEGG:00380	2.37327e-16	41	25
KEGG	Retinol metabolism	KEGG:00830	1.70231e-15	68	31
KEGG	Peroxisome	KEGG:04146	9.17213e-15	81	33
KEGG	Glycine, serine and threonine metabolism	KEGG:00260	1.04601e-14	39	23
REAC	Metabolism	REAC:R-HSA-1430728	2.46759e-87	2072	389
REAC	Biological oxidations	REAC:R-HSA-211859	3.63602e-38	215	84
REAC	Metabolism of amino acids and derivatives	REAC:R-HSA-71291	7.28006e-26	370	94
REAC	Metabolism of lipids	REAC:R-HSA-556833	9.61831e-25	732	138
REAC	Fatty acid metabolism	REAC:R-HSA-8978868	1.32041e-24	173	61
REAC	Phase I - Functionalization of compounds	REAC:R-HSA-211945	2.04949e-22	103	45
REAC	Drug ADME	REAC:R-HSA-9748784	1.2308e-21	107	45
REAC	Aspirin ADME	REAC:R-HSA-9749641	1.13197e-14	43	24
REAC	Phase II - Conjugation of compounds	REAC:R-HSA-156580	1.71364e-14	106	37
REAC	Peroxisomal protein import	REAC:R-HSA-9033241	1.28984e-13	60	27
WP	Nuclear receptors meta-pathway	WP:WP2882	1.59885e-24	313	89
WP	Metapathway biotransformation Phase I and II	WP:WP702	5.48359e-16	182	55
WP	Metabolic Epileptic Disorders	WP:WP5355	1.73429e-14	91	36
WP	Amino acid metabolism	WP:WP3925	1.73429e-14	91	36
WP	Constitutive androstane receptor pathway	WP:WP2875	4.94858e-12	30	19
WP	Tryptophan metabolism	WP:WP465	9.84856e-12	31	19
WP	Pregnane X receptor pathway	WP:WP2876	1.92101e-11	32	19
WP	Trans-sulfuration, one-carbon metabolism and related pathways	WP:WP2525	1.85981e-10	66	26
WP	NRF2 pathway	WP:WP2884	3.02451e-10	141	39
WP	Oxidation by cytochrome P450	WP:WP43	1.55811e-09	62	24
WEGG 72h vs 0h Down-regulated DEGs
source	term_name	term_id	adjusted_p_value	term_size	intersection_size
GO:BP	small molecule metabolic process	GO:0044281	5.31112e-104	1846	314
GO:BP	organic acid metabolic process	GO:0006082	3.59766e-90	976	216
GO:BP	oxoacid metabolic process	GO:0043436	5.12315e-90	970	215
GO:BP	carboxylic acid metabolic process	GO:0019752	9.33644e-88	948	210
GO:BP	small molecule catabolic process	GO:0044282	3.53177e-57	379	111
GO:BP	organic acid catabolic process	GO:0016054	5.04519e-55	254	91
GO:BP	carboxylic acid catabolic process	GO:0046395	5.04519e-55	254	91
GO:BP	monocarboxylic acid metabolic process	GO:0032787	2.93767e-51	625	133
GO:BP	lipid metabolic process	GO:0006629	2.50615e-47	1406	197
GO:BP	small molecule biosynthetic process	GO:0044283	5.87773e-46	583	122
KEGG	Metabolic pathways	KEGG:01100	1.6774e-38	1532	239
KEGG	Metabolism of xenobiotics by cytochrome P450	KEGG:00980	3.36221e-13	74	29
KEGG	Retinol metabolism	KEGG:00830	1.08167e-12	68	27
KEGG	Drug metabolism - cytochrome P450	KEGG:00982	1.08167e-12	68	27
KEGG	Tryptophan metabolism	KEGG:00380	2.15942e-11	41	20
KEGG	Chemical carcinogenesis - DNA adducts	KEGG:05204	3.74158e-11	67	25
KEGG	Fatty acid degradation	KEGG:00071	4.82391e-11	43	20
KEGG	Glycine, serine and threonine metabolism	KEGG:00260	4.88295e-11	39	19
KEGG	Valine, leucine and isoleucine degradation	KEGG:00280	4.88295e-11	48	21
KEGG	Biosynthesis of cofactors	KEGG:01240	3.03785e-10	153	37
REAC	Metabolism	REAC:R-HSA-1430728	9.45649e-60	2072	317
REAC	Biological oxidations	REAC:R-HSA-211859	1.97148e-27	215	68
REAC	Metabolism of amino acids and derivatives	REAC:R-HSA-71291	3.33804e-21	370	81
REAC	Drug ADME	REAC:R-HSA-9748784	9.86602e-18	107	39
REAC	Phase I - Functionalization of compounds	REAC:R-HSA-211945	1.33448e-16	103	37
REAC	Fatty acid metabolism	REAC:R-HSA-8978868	2.72162e-14	173	45
REAC	Metabolism of lipids	REAC:R-HSA-556833	1.92873e-12	732	102
REAC	Metabolism of vitamins and cofactors	REAC:R-HSA-196854	9.39895e-12	186	43
REAC	Aspirin ADME	REAC:R-HSA-9749641	4.1478e-10	43	19
REAC	Phase II - Conjugation of compounds	REAC:R-HSA-156580	1.25622e-09	106	29
WP	Nuclear receptors meta-pathway	WP:WP2882	3.03909e-22	313	81
WP	Constitutive androstane receptor pathway	WP:WP2875	2.48711e-11	30	18
WP	Amino acid metabolism	WP:WP3925	2.48711e-11	91	31
WP	Pregnane X receptor pathway	WP:WP2876	7.62279e-11	32	18
WP	Metapathway biotransformation Phase I and II	WP:WP702	7.62279e-11	182	44
WP	Metabolic Epileptic Disorders	WP:WP5355	7.62279e-11	91	30
WP	Farnesoid X receptor pathway	WP:WP2879	2.6867e-09	19	13
WP	Folate metabolism	WP:WP176	3.1598e-09	69	24
WP	Trans-sulfuration, one-carbon metabolism and related pathways	WP:WP2525	6.90115e-09	66	23
WP	Urea cycle and metabolism of amino groups	WP:WP497	1.22854e-08	21	13
WEGG 96h vs 0h Down-regulated DEGs
source	term_name	term_id	adjusted_p_value	term_size	intersection_size
GO:BP	small molecule metabolic process	GO:0044281	5.24856e-81	1846	274
GO:BP	organic acid metabolic process	GO:0006082	1.54602e-65	976	181
GO:BP	oxoacid metabolic process	GO:0043436	2.36675e-65	970	180
GO:BP	carboxylic acid metabolic process	GO:0019752	1.68843e-61	948	173
GO:BP	small molecule catabolic process	GO:0044282	2.47647e-43	379	94
GO:BP	organic acid catabolic process	GO:0016054	4.66783e-43	254	78
GO:BP	carboxylic acid catabolic process	GO:0046395	4.66783e-43	254	78
GO:BP	lipid metabolic process	GO:0006629	1.43957e-38	1406	176
GO:BP	cellular catabolic process	GO:0044248	3.8887e-37	1527	182
GO:BP	small molecule biosynthetic process	GO:0044283	2.49127e-35	583	105
KEGG	Metabolic pathways	KEGG:01100	6.2598e-30	1532	213
KEGG	Metabolism of xenobiotics by cytochrome P450	KEGG:00980	3.65598e-10	74	25
KEGG	Retinol metabolism	KEGG:00830	1.37152e-09	68	23
KEGG	Drug metabolism - cytochrome P450	KEGG:00982	1.37152e-09	68	23
KEGG	Biosynthesis of cofactors	KEGG:01240	9.13694e-09	153	34
KEGG	Tryptophan metabolism	KEGG:00380	1.02437e-08	41	17
KEGG	Fatty acid degradation	KEGG:00071	2.15753e-08	43	17
KEGG	Glycine, serine and threonine metabolism	KEGG:00260	3.21723e-08	39	16
KEGG	Chemical carcinogenesis - DNA adducts	KEGG:05204	1.58152e-07	67	20
KEGG	Peroxisome	KEGG:04146	8.56775e-07	81	21
REAC	Metabolism	REAC:R-HSA-1430728	3.60728e-48	2072	286
REAC	Biological oxidations	REAC:R-HSA-211859	6.74492e-23	215	61
REAC	Metabolism of amino acids and derivatives	REAC:R-HSA-71291	5.69608e-17	370	72
REAC	Drug ADME	REAC:R-HSA-9748784	9.02335e-16	107	36
REAC	Phase I - Functionalization of compounds	REAC:R-HSA-211945	5.67066e-12	103	31
REAC	Phase II - Conjugation of compounds	REAC:R-HSA-156580	4.89425e-10	106	29
REAC	Metabolism of vitamins and cofactors	REAC:R-HSA-196854	3.06551e-09	186	38
REAC	Metabolism of lipids	REAC:R-HSA-556833	8.8431e-09	732	89
REAC	Fatty acid metabolism	REAC:R-HSA-8978868	8.5175e-08	173	34
REAC	Aspirin ADME	REAC:R-HSA-9749641	1.83585e-07	43	16
WP	Nuclear receptors meta-pathway	WP:WP2882	7.35384e-16	313	69
WP	Metabolic Epileptic Disorders	WP:WP5355	1.31937e-08	91	27
WP	Amino acid metabolism	WP:WP3925	5.14049e-08	91	26
WP	Tryptophan metabolism	WP:WP465	5.88985e-08	31	15
WP	Metapathway biotransformation Phase I and II	WP:WP702	6.18245e-08	182	38
WP	Folate metabolism	WP:WP176	6.18245e-08	69	22
WP	NRF2 pathway	WP:WP2884	1.25186e-07	141	32
WP	Constitutive androstane receptor pathway	WP:WP2875	2.10824e-07	30	14
WP	Trans-sulfuration, one-carbon metabolism and related pathways	WP:WP2525	6.78952e-07	66	20
WP	Urea cycle and metabolism of amino groups	WP:WP497	1.93905e-06	21	11
