# Supplementary material for: Metabolic Dysfunction-Associated Steatotic Liver Disease in a Dish: Human Precision-Cut Liver Slices as a Platform for Drug Screening and Interventions
Source: Nutrients. 2024 Feb 23;16(5):626. doi: 10.3390/nu16050626 (PMC10934612; doi:10.3390/nu16050626)
Supplement: Supplementary file 1 [file nutrients-16-00626-s001.zip › Table S4.xlsx]

## Sheet: Sheet1
Table S4: Additional information including ensemble gene IDs and functions of encoded proteins of all top 10 DEGs
Gene symbols	Ensembl IDs	Descriptions
ADAMTS5	ENSG00000154736	This gene encodes a member of the ADAMTS (a disintegrin and metalloproteinase with thrombospondin motifs) protein family. Metalloproteinase that plays an important role in connective tissue organization, development, inflammation and cell migration.
ADCY1	ENSG00000164742	It is regulated by calcium/calmodulin concentration and may be involved in brain development, related pathways is ADORA2B mediated anti-inflammatory cytokines production.
ADH1B	ENSG00000196616	This encoded protein exhibits high activity for ethanol oxidation and plays a major role in ethanol catabolism.
ADH1C	ENSG00000248144	Exhibits high activity for ethanol oxidation and plays a major role in ethanol catabolism.
ANKRD1	ENSG00000148677	The encoded protein is induced by IL-1 and TNF-alpha stimulation. may play an important role in endothelial cell activaion. Induction seems to be correlated with apoptotic cell death in hepatoma cells.
AQP7	ENSG00000165269	The encoded protein allows movement of water, glycerol and urea across cell membranes. Related GO annotations include glycerol channel activity. Plays an important role in body energy homeostasis under conditions that promote lipid catabolism, giving rise to glycerol and free fatty acids. Mediates glycerol export from adipocytes. glycerol is used for gluconeogenesis in the liver to maintain norma…
ARL14	ENSG00000179674	Enbales GTP binding activity. involved in intracellular protein transport and vesicle-mediated transport. recruites MYO1E to MHC class II-containing vesicles and hence control the movement of these vesicle.
C2CD4A	ENSG00000198535	Involved in positive regulation of acute inflammatory response; regulation of cell adhesion; and regulation of vascular permeability involved in acute inflammatory response. (inflammatory process, cell architecture and adhesion)
CD5L	ENSG00000073754	Predicted to act upstream of or within positive regulation of complement-dependent cytotoxicity and regulation of complement activation. Secreted protein that acts as a key regulator of lipid synthesis: mainly expressed by macrophages in lymphoid and inflamed tissues and regulates mechanisms in inflammatory responses, such as infection or atherosclerosis. Able to inhibit lipid droplet size in adi…
CFHR4	ENSG00000134365	Involved in complement regulation. Can associate with lipoproteins and may play a role in lipid metabolism.
CLEC4G	ENSG00000182566	Plays a role in immune response, mediating cell adhesion, glycoprotein clearance, and cell signaling functions. it also acts as a novel, liver-specific regulator of NK cell-mediated immunity in mouse.
CRYBG2	ENSG00000176092	Predicted to enable carbohydrate binding activity.
CYP2A6	ENSG00000255974	This gene, CYP2A6, encodes a member of the cytochrome P450 superfamily of enzymes. The cytochrome P450 proteins are monooxygenases which catalyze many reactions involved in drug metabolism and synthesis of cholesterol, steroids and other lipids.
CYP2A7	ENSG00000198077	This gene encodes a member of the cytochrome P450 superfamily of enzymes. The cytochrome P450 proteins are monooxygenases which catalyze many reactions involved in drug metabolism and synthesis of cholesterol, steroids and other lipids. This protein oxidizes a variety of structurally unrelated compounds, including steroids, fatty acids, and xenobiotics.
CYP3A4	ENSG00000160868	This gene encodes a member of the cytochrome P450 superfamily of enzymes. The cytochrome P450 proteins are monooxygenases which catalyze many reactions involved in drug metabolism and synthesis of cholesterol, steroids and other lipids. This enzyme is involved in the metabolism of approximately half the drugs in use today, including acetaminophen, codeine, cyclosporin A, diazepam, erythromycin, a…
CYP4A11	ENSG00000187048	This gene encodes a member of the cytochrome P450 superfamily of enzymes. The cytochrome P450 proteins are monooxygenases which catalyze many reactions involved in drug metabolism and synthesis of cholesterol, steroids and other lipids. This protein localizes to the endoplasmic reticulum and hydroxylates medium-chain fatty acids such as laurate and myristate. the specific effects of fatty acid hy…
DIO3	ENSG00000197406	It catalyzes the inactivation of thyroid hormone. increased activity of this enzyme in infants with hemangiomas causes severe hypothyroidism.
DUOX2	ENSG00000140279	Plays a role in thyroid hormone synthesis.
DUOXA2	ENSG00000140274	May play a role in thyroid hormone synthesis
EEF1A2	ENSG00000101210	This gene encodes an isoform of the alpha subunit of the elongation factor-1 complex, which is responsible for the enzymatic delivery of aminoacyl tRNAs to the ribosome.
FGF23	ENSG00000118972	This gene encodes a member of the fibroblast growth factor family of proteins, which possess broad mitogenic and cell survival activities and are involved in a variety of biological processes. It acts as a regulator of vitamin-D metabolism.
FST	ENSG00000134363	It is involved in the inhibition of follicle stimulating hormone biosynthesis and secretion
G6PC1	ENSG00000131482	Glucose-6-phosphatase catalyzes the hydrolysis of D-glucose 6-phosphate to D-glucose and orthophosphate and is a key enzyme in glucose homeostasis, functioning in gluconeogenesis and glycogenolysis.
GAL	ENSG00000069482	The encoded protein is a precursor of galanin and GMAP. Galanin has diverse physiologial functions including nociception, feeding and energy homeostasis, osmotic regulation and water balance. GMAP has been hypothesized to be part of the innate immune system. The encoded protein (neuropeptide) may also be involved in contraction of smooth muscle of the gastrointestinal and genitourinary tract, gro…
GPIHBP1	ENSG00000277494	The encoded protein facilitates the lipolytic processing of triglyceride-rich lipoproteins. mediates the transport of LPL, functions in lipolytic processing of chylomicrons by LPL, triglyceride metabolism and lipid homeostasis. Binds high-density lipoprotein (HDL) and plays a role in the uptake of lipids from HDL
GPR88	ENSG00000181656	The protein encoded by this gene is a G protein-coupled receptor found almost exclusively in the striatum, a brain structure that controls motor function and cognition.
GSTA2	ENSG00000244067	Catalyzes the conjugation of glutathione to a large variety of electrophilic compounds, such as carcinogens, therapeutic drugs, environmental toxins and products of oxidative stress leading to the detoxification of these electrophilic compounds
HR	ENSG00000168453	The protein encoded by this gene is also involved in hair growth.
IGFN1	ENSG00000163395	Predicted to be involved in homophilic cell adhesion
KANK4	ENSG00000132854	Predicted to be involved in negative regulation of actin filament polymerization. Actin filaments enables cells to migrate, engulf particles, and divide.
KRT81	ENSG00000205426	This gene encodes a type II hair keratin, involved in hair and nails formation.
KSR2	ENSG00000171435	Predicted to enable MAP-kinase scaffold activity, to be involved in Ras protein signal transduction, positive regulation of MAPK cascade. Acts as a negative regulator of MAP3K3-mediated activation of ERK, JNK and NF-kappa-B pathways, inhibiting MAP3K3-mediated IL8 production.
LEFTY1	ENSG00000243709	It encodes a ligand, which would bind TGF-beta receptors leading to recruitment and activation of SMAD family transcription factors that regulate gene expression.
MAB21L4	ENSG00000172478	Also known as C2orf54
MROH2A	ENSG00000185038	This gene encodes a HEAT-domain-containing protein. The function of the encoded protein has not been characterized.
MYEOV	ENSG00000172927	Also known as OCIM
NOS2	ENSG00000007171	This gene encodes nitric oxide synthase, inducible by a combination of lipopolysaccharide and certain cytokines. Nitric oxide acts as a biologic meditor in several processes, including neurotransmission and antimicrobial and antitumoral activities. NO is also involved in inflammation, enhancing the synthesis of pro-inflammatory mediators such as IL6 and IL8.
OR2I1P	ENSG00000237988	Olfactory receptors
PCK1	ENSG00000124253	This gene is a main control point for the regulation of gluconeogenesis.
REN	ENSG00000143839	This gene encodes rerin. It would initiate a cascade which can result in aldosterone release, narrowing of blood vessels, increase in blood pressure.
RRAD	ENSG00000166592	Predicted to enable GTP binding activity and calcium channel regulator activity. Predicted to be involved in small GTPase mediated signal transduction.
S100A3	ENSG00000188015	Involved in the regulation of a number of cellular processes such as cell cycle progression and differentiation.
S100P	ENSG00000163993	Involved in the regulation of cell cycle progression and differentiation.
SIGLEC1	ENSG00000088827	The encoded protein is expressed only by a subpopulation of macrophages and is involved in mediating cell-cell interactions. its related pathway is innate immune system, GO annotations related to this gene include carbohydrate binding.
SLC22A10	ENSG00000184999	Predicted to enable transmembrane transporter activity. Predicted to be involved in organic anion transport. Predicted to be integral component of membrane.
SPP2	ENSG00000072080	This gene encodes a secreted phosphoprotein that is a member of the cystatin superfamily.
STEAP4	ENSG00000127954	Maybe involved in adipocyte development and metabolism. plays a role in systemic metabolic homeostasis, integrating inflammatory and metabolic responses. associated with obesity and insulin resistance.
UGT1A6	ENSG00000167165	This gene encodes a UDP-glucuronosyltransferase, an enzyme of the glucuronidation pathway that transforms small lipophilic molecules, such as steroids, bilirubin, hormones, and drugs, into water-soluble, excretable metabolites. This gene is part of a complex locus that encodes several UDP-glucuronosyltransferases.
